# Supplementary material for: Chitosan Covalently Functionalized with Peptides Mapped on Vitronectin and BMP-2 for Bone Tissue Engineering
Source: Nanomaterials (Basel). 2021 Oct 21;11(11):2784. doi: 10.3390/nano11112784 (PMC8622029; doi:10.3390/nano11112784)
Supplement: Supplementary file 1 [file nanomaterials-11-02784-s001.zip]

Archive with 1 entries (1 files):
- nanomaterials-1410116-supplementary.pdf
